# Supplementary material for: Implantable Cardioverter–Defibrillator Therapies Following Generator Replacements—Long-Term Remote Monitoring Data
Source: Clin Pract. 2025 Aug 30;15(9):160. doi: 10.3390/clinpract15090160 (PMC12468052; doi:10.3390/clinpract15090160)
Supplement: Supplementary file 1 [file clinpract-15-00160-s001.zip]

Archive with 1 entries (1 files):
- clinpract-3438088-supplementary.pdf
